# Supplementary material for: Early White Matter Microstructure Alterations in Infants with Down Syndrome
Source: Neuroimage. Author manuscript; Available in PMC 2025 Nov 19. (PMC12629210; doi:10.1016/j.neuroimage.2025.121489)
Supplement: 2 [file NIHMS2121403-supplement-2.xlsx]

## Sheet: Full Brian Analyses
Tracts	FA											AD											RD											MD											NDI
	Down syndrome (DS)			Controls			Beta value	Lower 95%	Upper 95%	p-value	Cohen's d	Down syndrome (DS)			Controls			Beta value	Lower 95%	Upper 95%	p-value	Cohen's d	Down syndrome (DS)			Controls			Beta value	Lower 95%	Upper 95%	p-value	Cohen's d	Down syndrome (DS)			Controls			Beta value	Lower 95%	Upper 95%	p-value	Cohen's d	Down syndrome (DS)			Controls
	Mean	SD	N	Mean	SD	N						Mean	SD	N	Mean	SD	N						Mean	SD	N	Mean	SD	N						Mean	SD	N	Mean	SD	N						Mean	SD	N	Mean	SD
Arcuate Fasciculus FrontoParietal Left	0.300815	0.0181772	42	0.313689	0.0188283	33	0.006397	0.0017597	0.0110343	0.0076	-0.697189	0.0012905	4.3558e-05	42	0.0012788	4.7286e-05	33	-4.964e-06	-1.6e-05	6.0039e-06	0.3697	0.258678	0.0008167	3.251e-05	42	0.0007918	3.4772e-05	33	-1.215e-05	-1.98e-05	-4.502e-06	0.0023	0.742832	0.0009755	3.1561e-05	42	0.000953	3.45e-05	33	-1.079e-05	-1.819e-05	-3.386e-06	0.0049	0.684272	0.275624	0.0180786	42	0.28865	0.0221464
Arcuate Fasciculus FrontoParietal Right	0.341951	0.0214709	29	0.354296	0.0168762	32	0.0058859	0.0005869	0.0111848	0.0301	-0.643189	0.0013314	3.17e-05	29	0.0013266	4.1318e-05	32	-3.87e-06	-1.368e-05	5.9413e-06	0.4327	0.129499	0.0007759	3.0766e-05	29	0.0007584	2.9742e-05	32	-9.19e-06	-1.665e-05	-1.73e-06	0.0167	0.578851	0.0009607	2.5062e-05	29	0.0009475	2.9946e-05	32	-7.251e-06	-1.4e-05	-5.385e-07	0.0348	0.475923	0.278456	0.0168314	29	0.291018	0.0184052
Arcuate Fasciculus FrontoTemporal Left	0.366587	0.0208099	40	0.380385	0.0172187	34	0.0053968	0.0007342	0.0100595	0.0239	-0.716865	0.0013655	2.62e-05	40	0.0013612	3.78e-05	34	-3.053e-06	-1.075e-05	4.6432e-06	0.4313	0.134198	0.0007803	3.3473e-05	40	0.0007603	3.3619e-05	34	-7.671e-06	-1.519e-05	-1.494e-07	0.0457	0.596303	0.0009755	2.47e-05	40	0.0009615	3.2672e-05	34	-5.953e-06	-1.231e-05	4.0621e-07	0.0661	0.488985	0.276398	0.0164929	40	0.286544	0.0209155
Arcuate Fasciculus FrontoTemporal Right	0.358479	0.0181162	46	0.369116	0.0186138	36	0.0040625	-0.000243	0.008368	0.064	-0.580135	0.0013774	3.1158e-05	46	0.0013714	3.9652e-05	36	-5e-06	-1.246e-05	2.481e-06	0.1874	0.170805	0.0007857	2.8879e-05	46	0.0007706	3.3547e-05	36	-7.145e-06	-1.4e-05	-3.378e-07	0.0399	0.486974	0.0009835	2.5924e-05	46	0.00097	3.1351e-05	36	-7.029e-06	-1.285e-05	-1.212e-06	0.0185	0.474916	0.272064	0.0158923	46	0.281949	0.0195358
Arcuate Fasciculus TemporoParietal Left	0.347105	0.0224433	39	0.3528	0.0209346	33	0.0016593	-0.003825	0.0071433	0.5479	-0.261658	0.00138	3.79e-05	39	0.0013864	4.8336e-05	33	1.2471e-06	-9.397e-06	1.19e-05	0.8158	-0.148885	0.0007926	3.0841e-05	39	0.0007912	3.6551e-05	33	-8.803e-08	-7.572e-06	7.3958e-06	0.9813	0.0417014	0.0009879	2.5974e-05	39	0.0009885	3.6066e-05	33	-5.382e-08	-6.937e-06	6.8295e-06	0.9876	-0.0193562	0.260288	0.0172841	46	0.265497	0.0220676
Arcuate Fasciculus TemporoParietal Right	0.351276	0.0205333	42	0.353174	0.0209585	36	-0.001039	-0.005759	0.0036806	0.662	-0.0915283	0.0014007	3.9841e-05	42	0.0014008	3.7216e-05	36	-4.603e-07	-9.253e-06	8.3319e-06	0.9172	-0.00258704	0.0007933	2.96e-05	42	0.0007947	3.4267e-05	36	2.9187e-06	-3.544e-06	9.3819e-06	0.371	-0.0439776	0.0009957	2.75e-05	42	0.0009964	3.09e-05	36	1.9313e-06	-3.906e-06	7.7682e-06	0.5116	-0.0240425	0.256594	0.0161428	42	0.258476	0.0172462
Cingulate Gyrus part of the Cingulum Left	0.365266	0.0219403	47	0.389877	0.0154996	36	0.0118171	0.0071806	0.0164535	<.0001	-1.26723	0.001364	3.2414e-05	47	0.001395	3.88e-05	36	1.6256e-05	8.2332e-06	2.428e-05	0.0001	-0.877805	0.0007636	2.8622e-05	47	0.00074	2.5635e-05	36	-1.054e-05	-1.649e-05	-4.587e-06	0.0007	0.862216	0.0009628	2.0076e-05	47	0.0009586	2.6849e-05	36	-1.17e-06	-5.922e-06	3.5814e-06	0.6252	0.180676	0.276769	0.0130829	47	0.285848	0.0161645
Cingulate Gyrus part of the Cingulum Right	0.338407	0.0210725	48	0.343645	0.0200283	36	0.0016322	-0.003193	0.006457	0.5026	-0.253881	0.0013306	3.7154e-05	48	0.0013392	4.3972e-05	36	4.1098e-06	-5.024e-06	1.3244e-05	0.3731	-0.213899	0.0007875	2.7015e-05	48	0.0007831	2.7341e-05	36	-6.773e-07	-6.466e-06	5.1117e-06	0.8164	0.162035	0.0009677	2.1262e-05	48	0.0009689	2.66e-05	36	1.6321e-06	-3.293e-06	6.5568e-06	0.5113	-0.0506585	0.269309	0.013634	48	0.273271	0.0166067
Corpus Callosum Body	0.44785	0.0191607	49	0.454058	0.0205764	36	0.0021721	-0.002112	0.0064561	0.316	-0.313995	0.001508	3.354e-05	49	0.0014842	3.111e-05	36	-1.078e-05	-1.8e-05	-3.476e-06	0.0043	0.731465	0.0007088	3.08e-05	49	0.0006911	3.6471e-05	36	-7.073e-06	-1.4e-05	-1.794e-07	0.0445	0.531383	0.0009751	2.7923e-05	49	0.000955	3.22e-05	36	-8.239e-06	-1.433e-05	-2.152e-06	0.0086	0.674463	0.307411	0.0169435	49	0.328642	0.0207217
Corpus Callosum Genu	0.460236	0.0157228	49	0.470145	0.018572	36	0.0041423	0.0001257	0.0081589	0.0434	-0.583466	0.0015661	3.3839e-05	49	0.00158	4.2088e-05	36	6.7084e-06	-1.569e-06	1.4986e-05	0.1107	-0.37028	0.0007149	2.4927e-05	49	0.0007067	3.3037e-05	36	-2.971e-06	-9.476e-06	3.5347e-06	0.3661	0.286429	0.000998	2.4831e-05	49	0.0009972	3.1678e-05	36	4.5288e-07	-5.76e-06	6.6659e-06	0.885	0.0286494	0.289035	0.0147366	49	0.298725	0.0210358
Corpus Callosum Motor	0.490667	0.0257871	48	0.493451	0.0232235	33	0.0004975	-0.005162	0.0061573	0.8615	-0.112342	0.0015327	4.1088e-05	48	0.0015191	3.6773e-05	33	-5.098e-06	-1.444e-05	4.2427e-06	0.2804	0.345203	0.0006602	3.7614e-05	48	0.0006497	3.6011e-05	33	-3.229e-06	-1.116e-05	4.7011e-06	0.4198	0.283991	0.0009502	3.07e-05	48	0.0009382	3.107e-05	33	-4.356e-06	-1.1e-05	2.2287e-06	0.1916	0.388974	0.34692	0.0209753	48	0.36529	0.0231304
Corpus Callosum Parietal	0.474409	0.0193004	47	0.469831	0.0255208	34	-0.0024	-0.007255	0.0024547	0.3279	0.207017	0.0015289	3.6786e-05	47	0.0015062	3.5846e-05	34	-1e-05	-1.824e-05	-1.735e-06	0.0184	0.62369	0.0006804	3.1344e-05	47	0.0006779	3.8041e-05	34	-5.971e-07	-7.699e-06	6.5049e-06	0.8674	0.0728845	0.0009632	2.83e-05	47	0.0009541	3.173e-05	34	-3.666e-06	-1e-05	2.5922e-06	0.2469	0.305565	0.309436	0.019471	47	0.320872	0.0227916
Corpus Callosum PreMotor	0.462582	0.0181674	47	0.474793	0.0199207	35	0.0052992	0.0009436	0.0096548	0.0178	-0.644974	0.0015732	3.42e-05	47	0.0015471	3.6748e-05	35	-1.224e-05	-2e-05	-4.514e-06	0.0023	0.739264	0.0007194	3.3061e-05	47	0.0006911	3.91e-05	35	-1.273e-05	-2.047e-05	-4.983e-06	0.0016	0.791555	0.0010047	2.9551e-05	47	0.0009754	3.5425e-05	35	-1.32e-05	-2e-05	-6.404e-06	0.0002	0.910539	0.293077	0.0167094	47	0.317523	0.0213797
Corpus Callosum Splenium	0.572035	0.0275742	47	0.568961	0.0284726	36	-0.002421	-0.008764	0.0039218	0.4495	0.109927	0.0016521	4.3235e-05	47	0.0016489	4.308e-05	36	-1.371e-06	-1.17e-05	8.9609e-06	0.7923	0.0741288	0.0005985	4.6156e-05	47	0.0006006	4.5729e-05	36	2.4331e-06	-8.186e-06	1.3052e-05	0.6495	-0.04568	0.0009491	3.9443e-05	47	0.0009508	3.93e-05	36	1.622e-06	-7.54e-06	1.0784e-05	0.7254	-0.0431677	0.417433	0.0266455	47	0.423665	0.0283913
Corpus Callosum Tapetum	0.361023	0.0241894	46	0.362627	0.0161323	36	1.0056e-06	-0.005087	0.0050889	0.9997	-0.0762089	0.0021541	0.0001203	46	0.0020919	0.0001355	36	-3.212e-05	-6.324e-05	-1e-06	0.0433	0.489095	0.0012309	0.0001076	46	0.0011972	9.9387e-05	36	-1.561e-05	-4.1e-05	9.7847e-06	0.2246	0.323769	0.0015385	0.0001101	46	0.0014956	0.0001103	36	-2.084e-05	-4.777e-05	6.0818e-06	0.1273	0.389336	0.362944	0.0360052	46	0.374656	0.0315114
Corticofugal Motor Left	0.457086	0.0139619	49	0.46748	0.0182702	36	0.0042479	0.0006608	0.0078349	0.0209	-0.65283	0.0012649	3.11e-05	49	0.0012631	3.022e-05	36	-1.268e-06	-8.411e-06	5.8741e-06	0.7247	0.0585709	0.0005845	2.1022e-05	49	0.0005706	2.7354e-05	36	-6.152e-06	-1.154e-05	-7.628e-07	0.0258	0.581649	0.0008108	2.07e-05	49	0.0008006	2.4836e-05	36	-4.977e-06	-1.013e-05	1.7868e-07	0.0583	0.452592	0.429092	0.0111589	49	0.443445	0.016166
Corticofugal Motor Right	0.453556	0.0122028	47	0.461745	0.0189248	36	0.0033425	-0.000221	0.0069055	0.0656	-0.529367	0.0012623	3.6961e-05	47	0.0012569	3.8974e-05	36	-4.066e-06	-1.283e-05	4.6972e-06	0.3584	0.142691	0.0005881	2.3185e-05	47	0.000575	3.14e-05	36	-6.43e-06	-1.272e-05	-1.35e-07	0.0454	0.48442	0.0008138	2.5585e-05	47	0.0008031	3.16e-05	36	-5.969e-06	-1.257e-05	6.3183e-07	0.0757	0.377543	0.438872	0.0127884	47	0.449716	0.0159851
Corticofugal Parietal Left	0.443718	0.0135665	49	0.45369	0.0175629	36	0.0041271	0.0006892	0.007565	0.0193	-0.648409	0.0012945	3.2981e-05	49	0.0012919	3.0689e-05	36	-1.449e-06	-8.822e-06	5.9243e-06	0.6968	0.0811625	0.0006171	2.3717e-05	49	0.0006039	2.6969e-05	36	-5.681e-06	-1.125e-05	-1.151e-07	0.0456	0.525067	0.0008437	2.48e-05	49	0.0008328	2.5367e-05	36	-4.965e-06	-1.058e-05	6.4911e-07	0.0822	0.435292	0.419662	0.012107	49	0.430198	0.0163701
Corticofugal Parietal Right	0.446351	0.0122684	49	0.455542	0.0178303	36	0.0039791	0.0006197	0.0073385	0.0209	-0.618071	0.0013151	3.3611e-05	49	0.0013056	3.4924e-05	36	-5.476e-06	-1.343e-05	2.4734e-06	0.1742	0.278015	0.0006255	2.2273e-05	49	0.0006089	2.7441e-05	36	-8.103e-06	-1.365e-05	-2.561e-06	0.0047	0.675206	0.0008553	2.3988e-05	49	0.0008417	2.6241e-05	36	-6.789e-06	-1.253e-05	-1.045e-06	0.0211	0.544809	0.430098	0.0129369	49	0.439613	0.0158395
Corticofugal PreFrontal Left	0.362504	0.0115545	49	0.361155	0.0136458	36	-0.001636	-0.004445	0.0011716	0.2496	0.108148	0.0012404	2.9152e-05	49	0.0012469	3.0314e-05	36	1.8132e-06	-5.054e-06	8.6801e-06	0.6006	-0.219242	0.0006953	1.8383e-05	49	0.0006997	2.4668e-05	36	2.2362e-06	-2.618e-06	7.09e-06	0.3619	-0.206951	0.0008763	1.9863e-05	49	0.0008814	2.486e-05	36	2.2243e-06	-2.858e-06	7.3064e-06	0.3863	-0.230682	0.379356	0.0094949	49	0.375657	0.0142471
Corticofugal PreFrontal Right	0.372191	0.0120066	49	0.368294	0.0156546	36	-0.002775	-0.00586	0.0003092	0.0771	0.285242	0.0012557	2.958e-05	49	0.0012617	2.6458e-05	36	1.3838e-06	-5.231e-06	7.9989e-06	0.6783	-0.211973	0.0006892	1.7058e-05	49	0.0006958	2.4187e-05	36	3.6946e-06	-9.096e-07	8.2988e-06	0.1142	-0.323994	0.0008778	1.76e-05	49	0.0008844	2.2225e-05	36	2.9392e-06	-1.604e-06	7.4828e-06	0.2016	-0.33531	0.384772	0.0107254	49	0.379584	0.014019
Corticofugal PreMotor Left	0.433035	0.0158179	47	0.429508	0.018766	36	-0.002726	-0.006688	0.0012359	0.1746	0.205596	0.0012528	2.6679e-05	47	0.0012592	3.21e-05	36	5.4073e-07	-6.193e-06	7.2744e-06	0.8734	-0.219589	0.0006049	1.743e-05	47	0.0006114	2.5874e-05	36	2.956e-06	-1.846e-06	7.7576e-06	0.224	-0.302471	0.0008206	1.6339e-05	47	0.0008281	2.46e-05	36	2.6886e-06	-1.878e-06	7.255e-06	0.2447	-0.369007	0.402805	0.0119391	47	0.399037	0.017127
Corticofugal PreMotor Right	0.43906	0.013837	49	0.438004	0.0181893	36	-0.001231	-0.00477	0.0023077	0.4907	0.0667173	0.0013037	2.6669e-05	49	0.0013061	2.8312e-05	36	5.0576e-07	-5.892e-06	6.9034e-06	0.8754	-0.0876749	0.000629	1.8846e-05	49	0.0006283	2.6022e-05	36	1.0303e-07	-4.654e-06	4.86e-06	0.9657	0.0315924	0.0008539	1.79e-05	49	0.000855	2.2866e-05	36	6.3146e-07	-3.728e-06	4.9913e-06	0.7739	-0.054607	0.416577	0.0141772	49	0.410774	0.0167386
CorticoSpinal Left	0.506108	0.0153046	49	0.504005	0.0187403	36	-0.001112	-0.005096	0.0028719	0.58	0.124846	0.0013935	4.06e-05	49	0.0013622	3.6964e-05	36	-1.53e-05	-2.432e-05	-6.293e-06	0.0011	0.800348	0.0005835	2.9265e-05	49	0.0005692	3.12e-05	36	-6.78e-06	-1.373e-05	1.7344e-07	0.0558	0.475144	0.0008531	2.9945e-05	49	0.0008342	2.96e-05	36	-9.399e-06	-1.62e-05	-2.598e-06	0.0074	0.634228	0.469285	0.0158438	49	0.47358	0.0196694
CorticoSpinal Right	0.507638	0.0135277	48	0.510235	0.0191958	36	0.000439	-0.003338	0.0042164	0.8176	-0.160398	0.0013829	4.5287e-05	48	0.0013617	4.2258e-05	36	-9.87e-06	-2e-05	3.2847e-07	0.0577	0.481603	0.0005758	2.75e-05	48	0.0005583	3.3848e-05	36	-7.384e-06	-1.44e-05	-3.727e-07	0.0393	0.576184	0.000845	3.0943e-05	48	0.000825	3.4184e-05	36	-8.836e-06	-1.628e-05	-1.394e-06	0.0206	0.617931	0.467721	0.0163545	48	0.469479	0.0217104
Corticothalamic Motor Left	0.509956	0.0147553	49	0.517786	0.0208048	36	0.0036091	-0.000492	0.0077103	0.0837	-0.445866	0.0013439	2.8926e-05	49	0.0013328	2.9724e-05	36	-5.142e-06	-1.2e-05	1.6598e-06	0.1364	0.379291	0.0005594	1.8417e-05	49	0.0005425	2.5341e-05	36	-8e-06	-1.273e-05	-3.277e-06	0.0012	0.782082	0.0008214	1.67e-05	49	0.0008056	1.9632e-05	36	-7.388e-06	-1.124e-05	-3.53e-06	0.0003	0.878035	0.42432	0.0159055	49	0.445051	0.0206991
Corticothalamic Motor Right	0.505071	0.0178638	49	0.518145	0.018328	36	0.0060426	0.0018327	0.0102526	0.0055	-0.723864	0.0013329	3.4641e-05	49	0.0013408	3.4589e-05	36	4.3289e-06	-3.553e-06	1.221e-05	0.2776	-0.228198	0.0005629	2.14e-05	49	0.0005439	2.4874e-05	36	-8.584e-06	-1.354e-05	-3.628e-06	0.0009	0.828637	0.0008186	1.9685e-05	49	0.0008097	2.2864e-05	36	-3.578e-06	-8e-06	8.5151e-07	0.1119	0.42212	0.426817	0.0170673	49	0.444441	0.0220407
Corticothalamic Parietal Left	0.362129	0.0140126	49	0.369145	0.0157266	36	0.0028655	-0.000459	0.0061896	0.0901	-0.475397	0.0013261	3.1873e-05	49	0.0013081	2.8266e-05	36	-7.527e-06	-1.47e-05	-3.574e-07	0.0399	0.592024	0.0007453	2.9938e-05	49	0.0007269	2.8866e-05	36	-6.962e-06	-1.366e-05	-2.645e-07	0.0418	0.623925	0.00094	2.8431e-05	49	0.0009211	2.561e-05	36	-7.656e-06	-1.4e-05	-1.378e-06	0.0175	0.692891	0.336843	0.0142587	49	0.348263	0.0183082
Corticothalamic Parietal Right	0.383705	0.0149497	49	0.384214	0.0163654	36	-0.000728	-0.004223	0.0027676	0.6796	-0.0326685	0.0014071	3.91e-05	49	0.0013839	4.08e-05	36	-9.564e-06	-1.9e-05	-2.142e-07	0.0451	0.582538	0.0007696	3.3226e-05	49	0.0007564	3.3734e-05	36	-3.849e-06	-1.153e-05	3.8365e-06	0.3219	0.394723	0.0009812	3.42e-05	49	0.0009669	3.2673e-05	36	-4.481e-06	-1.227e-05	3.309e-06	0.2557	0.426045	0.331104	0.0138987	49	0.336981	0.0199177
Corticothalamic PreFrontal Left	0.256628	0.0087238	49	0.259347	0.008118	36	0.0009333	-0.001051	0.0029176	0.352	-0.32089	0.0011257	2.14e-05	49	0.0011156	2.2734e-05	36	-5.623e-06	-1.053e-05	-7.152e-07	0.0253	0.459667	0.0007614	2.1115e-05	49	0.0007528	1.9363e-05	36	-4.157e-06	-8.816e-06	5.0198e-07	0.0796	0.421681	0.0008833	1.9726e-05	49	0.0008744	1.9338e-05	36	-4.465e-06	-8.879e-06	-5.136e-08	0.0475	0.454933	0.311419	0.010391	49	0.320767	0.0149388
Corticothalamic PreFrontal Right	0.254505	0.0104942	49	0.260037	0.0081058	36	0.0022729	8.9542e-05	0.0044562	0.0415	-0.578677	0.0011398	2.6417e-05	49	0.0011417	2.8435e-05	36	1.3294e-07	-6.148e-06	6.4141e-06	0.9665	-0.0696324	0.0007786	2.2267e-05	49	0.0007731	2.7131e-05	36	-2.291e-06	-7.891e-06	3.3092e-06	0.4179	0.225074	0.0008986	2.16e-05	49	0.0008969	2.692e-05	36	-9.382e-07	-6.415e-06	4.5383e-06	0.734	0.0708697	0.314287	0.0108483	49	0.322067	0.0132149
Corticothalamic PreMotor Left	0.455043	0.0167219	49	0.45972	0.0183434	36	0.0013307	-0.00262	0.0052812	0.5045	-0.268416	0.0013486	2.7764e-05	49	0.0013425	2.99e-05	36	-4.375e-06	-1.1e-05	2.2696e-06	0.1938	0.212661	0.0006359	2.12e-05	49	0.0006231	2.8568e-05	36	-5.957e-06	-1.132e-05	-5.905e-07	0.03	0.520795	0.0008729	1.9365e-05	49	0.0008636	2.4629e-05	36	-4.56e-06	-9.236e-06	1.1619e-07	0.0558	0.427769	0.376538	0.015383	49	0.383139	0.0219589
Corticothalamic PreMotor Right	0.479132	0.0162325	49	0.489954	0.0174013	36	0.0048023	0.0009721	0.0086324	0.0147	-0.64668	0.0013335	3.052e-05	49	0.0013378	3.1e-05	36	2.5479e-06	-4.355e-06	9.4503e-06	0.4647	-0.139959	0.0005965	2.0872e-05	49	0.0005808	2.59e-05	36	-7e-06	-1.187e-05	-2.129e-06	0.0054	0.678892	0.000842	1.8927e-05	49	0.0008331	2.3883e-05	36	-3.922e-06	-8.384e-06	5.3917e-07	0.084	0.420627	0.403527	0.015578	49	0.416579	0.020885
Corticothalamic Superior Left	0.390349	0.0106621	47	0.397751	0.0151844	34	0.0032233	0.0002696	0.0061771	0.0329	-0.580681	0.0012645	2.42e-05	47	0.0012479	2.6375e-05	34	-8.739e-06	-1.479e-05	-2.688e-06	0.0052	0.660527	0.0006709	1.7672e-05	47	0.0006521	2.2533e-05	34	-9.122e-06	-1.361e-05	-4.632e-06	0.0001	0.947205	0.0008687	1.7019e-05	47	0.0008509	2.0943e-05	34	-8.83e-06	-1.314e-05	-4.52e-06	0.0001	0.948917	0.373574	0.0119437	47	0.387596	0.0177108
Corticothalamic Superior Right	0.389351	0.0128955	43	0.389747	0.0149933	35	-1.543e-05	-0.003313	0.003282	0.9926	-0.0285585	0.001313	2.6144e-05	43	0.0013003	3.1388e-05	35	-6.406e-06	-1.33e-05	4.8614e-07	0.068	0.443915	0.00071	2.1822e-05	43	0.000704	2.692e-05	35	-2.761e-06	-8.559e-06	3.0364e-06	0.3456	0.24757	0.0009102	2.0872e-05	43	0.0009031	2.6321e-05	35	-3.219e-06	-8.853e-06	2.415e-06	0.2585	0.302557	0.348994	0.0119887	43	0.354518	0.0187159
Fornix Left	0.378906	0.0169896	46	0.379374	0.0135893	35	-0.000949	-0.004723	0.0028247	0.6179	-0.0299926	0.0018657	9.74e-05	46	0.001778	8.7441e-05	35	-3.936e-05	-6.2e-05	-1.683e-05	0.0008	0.94054	0.0010226	8.9578e-05	46	0.0009677	7.5033e-05	35	-2.2e-05	-4.224e-05	-1.895e-06	0.0325	0.656473	0.0013046	9.1475e-05	46	0.0012386	7.78e-05	35	-2.8e-05	-4.877e-05	-7.294e-06	0.0087	0.76872	0.365997	0.0175653	46	0.381235	0.026339
Fornix Right	0.373812	0.0174047	46	0.369325	0.0141072	36	-0.003739	-0.00749	1.0712e-05	0.0506	0.279627	0.0018311	6.8223e-05	46	0.0017742	9.0786e-05	36	-2.717e-05	-4.6e-05	-8.31e-06	0.0053	0.721236	0.0010041	7.054e-05	46	0.0009803	7.1574e-05	36	-7.8e-06	-2.464e-05	9.0419e-06	0.3592	0.335239	0.0012809	6.9628e-05	46	0.0012444	7.7439e-05	36	-1.5e-05	-3.235e-05	2.4562e-06	0.0912	0.498988	0.353834	0.0139387	46	0.366064	0.0230958
Hippocampal part of the Cingulum Left	0.346075	0.015095	43	0.340137	0.0167233	34	-0.002409	-0.006238	0.00142	0.2138	0.375036	0.0013181	2.9135e-05	43	0.0012991	3.9571e-05	34	-9.297e-06	-1.734e-05	-1.252e-06	0.0241	0.55682	0.0007558	2.3221e-05	43	0.00075	2.6742e-05	34	-3.543e-06	-8.765e-06	1.6782e-06	0.1803	0.233571	0.000943	2.03e-05	43	0.0009332	2.6824e-05	34	-5.086e-06	-1e-05	-1.596e-07	0.0432	0.418879	0.286436	0.0135963	43	0.291975	0.0181488
Hippocampal part of the Cingulum Right	0.36823	0.016753	45	0.358648	0.0157039	32	-0.004173	-0.008225	-0.000122	0.0437	0.586916	0.0013504	3.4769e-05	45	0.0013294	3.2022e-05	32	-9.648e-06	-1.713e-05	-2.168e-06	0.0122	0.623872	0.0007447	2.4735e-05	45	0.0007441	2.734e-05	32	-1.017e-06	-6.686e-06	4.651e-06	0.7215	0.0232166	0.0009467	2.3837e-05	45	0.0009391	2.5823e-05	32	-4.021e-06	-9.16e-06	1.1189e-06	0.1232	0.307976	0.287058	0.0139643	45	0.290458	0.0153094
Inferior Fronto-Occipital Fasciculus Left	0.395741	0.0166522	48	0.416607	0.0138579	34	0.0098656	0.0062747	0.0134565	<.0001	-1.34098	0.0013998	2.6457e-05	48	0.0014153	4.6334e-05	34	6.5408e-06	-1.658e-06	1.474e-05	0.1162	-0.430422	0.0007429	2.5e-05	48	0.0007194	2.73e-05	34	-1.153e-05	-1.741e-05	-5.648e-06	0.0002	0.90477	0.0009625	2.0986e-05	48	0.0009524	3.1048e-05	34	-5.507e-06	-1.12e-05	1.851e-07	0.0577	0.394224	0.291474	0.0134894	48	0.301498	0.0184369
Inferior Fronto-Occipital Fasciculus Right	0.400235	0.0169332	45	0.41484	0.014536	34	0.0077548	0.0039033	0.0116062	0.0001	-0.915711	0.0014071	2.702e-05	45	0.0014168	4.6562e-05	34	2.7178e-06	-5.77e-06	1.12e-05	0.5254	-0.264359	0.0007422	2.5126e-05	45	0.0007229	2.6115e-05	34	-1.114e-05	-1.68e-05	-5.474e-06	0.0002	0.755247	0.0009638	2.06e-05	45	0.0009556	2.9562e-05	34	-5.899e-06	-1.116e-05	-6.382e-07	0.0285	0.330113	0.29	0.0150557	45	0.300662	0.0179629
Inferior Longitudinal Fasciculus Left	0.40438	0.0219378	35	0.415942	0.0196022	36	0.0043464	-0.000948	0.0096406	0.1059	-0.556252	0.0015017	3.3121e-05	35	0.0014797	6.5487e-05	36	-1.311e-05	-2.629e-05	7.9615e-08	0.0514	0.422149	0.0007806	3.28e-05	35	0.0007575	3.8051e-05	36	-1.023e-05	-1.9e-05	-1.425e-06	0.0235	0.649596	0.0010211	2.6654e-05	35	0.0009992	4.2452e-05	36	-1.1e-05	-1.975e-05	-2.123e-06	0.0158	0.615933	0.276527	0.0173758	35	0.293479	0.0230883
Inferior Longitudinal Fasciculus Right	0.41299	0.0239536	37	0.427085	0.020129	36	0.0054233	-0.000228	0.0110741	0.0597	-0.636317	0.0015416	5.4238e-05	37	0.0015217	6.1342e-05	36	-1.1e-05	-2.468e-05	2.6538e-06	0.1124	0.343998	0.0007919	3.7031e-05	37	0.0007672	3.7615e-05	36	-1.053e-05	-1.973e-05	-1.332e-06	0.0255	0.661843	0.0010411	3.6422e-05	37	0.0010194	4.07e-05	36	-1e-05	-1.9e-05	-9.641e-07	0.0306	0.562319	0.271777	0.0209549	37	0.286756	0.0222188
Optic Radiation Left	0.370161	0.0182826	49	0.374087	0.0149291	36	0.0005825	-0.003261	0.004426	0.7637	-0.231611	0.0014969	4.8054e-05	49	0.0014525	4.1636e-05	36	-1.948e-05	-3e-05	-8.861e-06	0.0005	0.976721	0.0008537	4.5125e-05	49	0.0008208	4.1978e-05	36	-1.168e-05	-2.17e-05	-1.656e-06	0.023	0.750704	0.0010676	4.2354e-05	49	0.0010308	4.1014e-05	36	-1.4e-05	-2.363e-05	-4.457e-06	0.0046	0.880505	0.36415	0.0179637	49	0.372232	0.0240119
Optic Radiation Right	0.36728	0.0174999	49	0.365188	0.0156229	36	-0.001408	-0.005299	0.002484	0.4737	0.125014	0.0014461	4.6539e-05	49	0.0014169	4.4389e-05	36	-9.752e-06	-2e-05	4.6846e-07	0.0612	0.639723	0.0008296	4.203e-05	49	0.0008194	3.3118e-05	36	-1.079e-06	-1e-05	7.8e-06	0.8095	0.264769	0.0010351	4.0933e-05	49	0.0010194	3.3632e-05	36	-3.466e-06	-1.21e-05	5.1723e-06	0.4269	0.41288	0.331387	0.0148818	49	0.34414	0.0220585
Optic Tract Left	0.356355	0.0142401	49	0.332675	0.01283	35	-0.012187	-0.015508	-0.008865	<.0001	1.73188	0.0017437	9.04e-05	49	0.0016823	7.64e-05	35	-3.4e-05	-5.437e-05	-1.363e-05	0.0014	0.72341	0.0009576	6.4146e-05	49	0.0009674	5.5643e-05	35	3.9196e-06	-1.087e-05	1.87e-05	0.5993	-0.161277	0.0012198	7.0755e-05	49	0.0012057	6.1034e-05	35	-9.119e-06	-2.532e-05	7.0793e-06	0.2658	0.210775	0.505094	0.0252989	49	0.51156	0.0320509
Optic Tract Right	0.310535	0.015861	48	0.283663	0.0125486	36	-0.014435	-0.01787	-0.011	<.0001	1.84816	0.0017735	7.242e-05	48	0.0017608	8.0512e-05	36	-2.666e-06	-2.074e-05	1.54e-05	0.7698	0.167151	0.0010671	6.9984e-05	48	0.0011175	6.42e-05	36	3.0589e-05	1.4515e-05	4.6664e-05	0.0003	-0.745829	0.0013017	6.9873e-05	48	0.0013319	6.7731e-05	36	2.0218e-05	3.8085e-06	3.6627e-05	0.0164	-0.437891	0.469404	0.028025	48	0.466494	0.0287436
Superior Longitudinal Fasciculus II Left	0.332468	0.0170881	40	0.354455	0.0200881	28	0.0104865	0.0057794	0.0151936	<.0001	-1.19658	0.0013355	3.234e-05	40	0.0013318	4.49e-05	28	-2.388e-06	-1.221e-05	7.4388e-06	0.6289	0.0974106	0.0007975	2.808e-05	40	0.0007668	3.4432e-05	28	-1.481e-05	-2.2e-05	-7.542e-06	0.0001	0.995554	0.0009768	2.4847e-05	40	0.0009554	3.18e-05	28	-1.07e-05	-1.74e-05	-4e-06	0.0022	0.76698	0.273937	0.0156183	40	0.288403	0.0206017
Superior Longitudinal Fasciculus II Right	0.339355	0.0207347	33	0.354046	0.0165949	33	0.0068536	0.0019999	0.0117074	0.0064	-0.782279	0.0013282	3.2254e-05	33	0.0013267	4.42e-05	33	-1.644e-06	-1.124e-05	7.9483e-06	0.733	0.0387689	0.0007779	3.0183e-05	33	0.0007585	3.0529e-05	33	-1e-05	-1.7e-05	-2.932e-06	0.0062	0.639073	0.0009615	2.7056e-05	33	0.0009476	3.1626e-05	33	-7.392e-06	-1.4e-05	-8.452e-07	0.0276	0.47231	0.279004	0.0166604	33	0.293179	0.019463
Uncinate Fasciculus Left	0.370956	0.0164888	39	0.383297	0.0134887	35	0.0053133	0.0015722	0.0090544	0.006	-0.814785	0.0013862	2.9435e-05	39	0.0013966	3.5887e-05	35	3.5298e-06	-4.606e-06	1.1665e-05	0.3896	-0.318617	0.0007715	2.5188e-05	39	0.000758	2.553e-05	35	-6.347e-06	-1.229e-05	-4.039e-07	0.0367	0.532543	0.0009759	2.1e-05	39	0.0009711	2.6543e-05	35	-3.033e-06	-8.664e-06	2.5974e-06	0.2862	0.201858	0.271155	0.0157114	39	0.278377	0.0179617
Uncinate Fasciculus Right	0.360311	0.0141161	40	0.376338	0.0145413	36	0.0069529	0.0036132	0.0102925	<.0001	-1.11932	0.001389	2.9159e-05	40	0.0014097	3.7984e-05	36	9.2458e-06	1.0142e-06	1.7477e-05	0.0283	-0.615651	0.0007848	2.5619e-05	40	0.0007686	2.78e-05	36	-6.807e-06	-1.289e-05	-7.217e-07	0.0289	0.607361	0.0009865	2.37e-05	40	0.0009828	2.8547e-05	36	-1.503e-06	-7.539e-06	4.5339e-06	0.6211	0.141736	0.263935	0.0150831	40	0.269043	0.0179427
[truncated: 28 more columns]

## Sheet: Legend
p-values
Less than 0.001	Red
0.01 - 0.001	Orange
0.05 - 0.01	Yellow
Cohen's D	Negative (DS-Controls)	Positive (DS-Controls)
Large (≥ 0.8)	Red	Dark Blue
Medium (0.5 - 0.8)	Orange	Blue
Small (0.2 - 0.5)	Yellow	Light Blue
